# Supplementary material for: USP9X-triggered ferroptosis mediates follicular atresia via deubiquitinating Beclin1 in chicken
Source: J Anim Sci Biotechnol. 2025 Oct 23;16:134. doi: 10.1186/s40104-025-01269-8 (PMC12548185; doi:10.1186/s40104-025-01269-8)
Supplement: Supplementary file 1 — Additional file 1: Table S1 The primers used in this study. [file 40104_2025_1269_MOESM1_ESM.xlsx]

## Sheet: Sheet1
Table S1 The primers used in this study
Genes	Forward primer (5′→3′)	Reverse primer (5′→3′)			Accession number
USP9X	TGAAGCGCTTACAGAATGGGA	TGTAACAAGTGGCACCAGCA			XM_015301738.4
ACSL4	CTCTCAGCCATTTTAGCAGCC	ATTCATGAAAATCTCGTCCCCC			XM_040670600.2
FTH1	GTCGTATCCACCGCATCTCT	GCCACATCATCCCGGTCAAA			NM_205086.2
GPX4	AGAATGTGCGCTCAGGCG	ACCGCGGTCTTTCCTCATTT			NM_001346448.2
GAPDH	GCAACCGTGTTGTGGACTTG	CTCCAACAAAGGGTCCTGCT			NM_204305.2
